# Supplementary material for: LDH Nanocubes Synthesized with Zeolite Templates and Their High Performance as Adsorbents
Source: Nanomaterials (Basel). 2021 Dec 7;11(12):3315. doi: 10.3390/nano11123315 (PMC8708268; doi:10.3390/nano11123315)
Supplement: Supplementary file 1 [file nanomaterials-11-03315-s001.zip]

Archive with 1 entries (1 files):
- nanomaterials-1421895-supplementary.pdf
